# Supplementary material for: Using Pose Estimation and 3D Rendered Models to Study Leg-Mediated Self-righting by Lanternflies
Source: Integr Comp Biol. 2024 Apr 10;64(3):776–94. doi: 10.1093/icb/icae014 (PMC11428466; doi:10.1093/icb/icae014)
Supplement: icae014_Supplemental_Files [file icae014_supplemental_files.zip]

Archive with 3 entries (3 files):
- icb-2024-0030-File012.pdf
- icb-2024-0030-File013.mp4
- icb-2024-0030-File014.zip
